# Supplementary material for: Effective high-throughput RT-qPCR screening for SARS-CoV-2 infections in children
Source: Nat Commun. 2022 Jun 25;13:3640. doi: 10.1038/s41467-022-30664-2 (PMC9233713; doi:10.1038/s41467-022-30664-2)
Supplement: Supplementary file 10 — Supplementary Data 7 [file 41467_2022_30664_MOESM10_ESM.zip]

Archive with 7,796 entries (7,506 files):
- lolli_testing/
- lolli_testing/.DS_Store
- lolli_testing/LICENSE
- lolli_testing/Text_files/
- lolli_testing/README.md
- __MACOSX/lolli_testing/._README.md
- lolli_testing/.gitignore
- lolli_testing/Figures/
- lolli_testing/Codes/
- lolli_testing/.git/
- lolli_testing/Notebooks/
- lolli_testing/Text_files/.DS_Store
- lolli_testing/Text_files/SEIR_ensemble/
- lolli_testing/Text_files/data/
- __MACOSX/lolli_testing/Text_files/._data
- lolli_testing/Figures/.DS_Store
- lolli_testing/Figures/0_Sensitivity/
- lolli_testing/Figures/tau_distributions.pdf
- lolli_testing/Figures/1_Extended_Model/
- lolli_testing/Codes/.DS_Store
- __MACOSX/lolli_testing/Codes/._.DS_Store
- lolli_testing/Codes/analysis/
- lolli_testing/Codes/Python/
- lolli_testing/Codes/lib/
- __MACOSX/lolli_testing/Codes/._lib
- lolli_testing/Codes/exe/
- lolli_testing/.git/ORIG_HEAD
- lolli_testing/.git/config
- lolli_testing/.git/objects/
- lolli_testing/.git/HEAD
- lolli_testing/.git/info/
- lolli_testing/.git/logs/
- lolli_testing/.git/description
- lolli_testing/.git/hooks/
- lolli_testing/.git/refs/
- lolli_testing/.git/index
- lolli_testing/.git/packed-refs
- lolli_testing/.git/COMMIT_EDITMSG
- lolli_testing/.git/FETCH_HEAD
- lolli_testing/Notebooks/.ipynb_checkpoints/
- lolli_testing/Notebooks/0_Sensitivity.ipynb
- lolli_testing/Text_files/SEIR_ensemble/I_cummulative_pop_R0-7.5_p_ext-1.00e-04_d-0_testing_frequency-weekly2_no_interactions.pkl
- __MACOSX/lolli_testing/Text_files/SEIR_ensemble/._I_cummulative_pop_R0-7.5_p_ext-1.00e-04_d-0_testing_frequency-weekly2_no_interactions.pkl
- lolli_testing/Text_files/SEIR_ensemble/S_cummulative_pop_R0-4.5_p_ext-1.00e-04_d-0_testing_frequency-weekly2.pkl
- __MACOSX/lolli_testing/Text_files/SEIR_ensemble/._S_cummulative_pop_R0-4.5_p_ext-1.00e-04_d-0_testing_frequency-weekly2.pkl
- lolli_testing/Text_files/SEIR_ensemble/I_cummulative_pop_R0-7.5_p_ext-1.00e-03_d-5_testing_frequency-never.pkl
- __MACOSX/lolli_testing/Text_files/SEIR_ensemble/._I_cummulative_pop_R0-7.5_p_ext-1.00e-03_d-5_testing_frequency-never.pkl
- lolli_testing/Text_files/SEIR_ensemble/S_cummulative_pop_R0-7.5_p_ext-1.00e-02_d-14_testing_frequency-semiweekly2.pkl
- __MACOSX/lolli_testing/Text_files/SEIR_ensemble/._S_cummulative_pop_R0-7.5_p_ext-1.00e-02_d-14_testing_frequency-semiweekly2.pkl
- lolli_testing/Text_files/SEIR_ensemble/S_cummulative_pop_R0-7.5_p_ext-1.00e-03_d-5_testing_frequency-weekly2.pkl
- __MACOSX/lolli_testing/Text_files/SEIR_ensemble/._S_cummulative_pop_R0-7.5_p_ext-1.00e-03_d-5_testing_frequency-weekly2.pkl
- lolli_testing/Text_files/SEIR_ensemble/I_cummulative_pop_R0-2.5_p_ext-1.00e-04_d-7_testing_frequency-semiweekly_no_interactions.pkl
- __MACOSX/lolli_testing/Text_files/SEIR_ensemble/._I_cummulative_pop_R0-2.5_p_ext-1.00e-04_d-7_testing_frequency-semiweekly_no_interactions.pkl
- lolli_testing/Text_files/SEIR_ensemble/S_cummulative_pop_R0-4.5_p_ext-1.00e-03_d-3_testing_frequency-never_no_interactions.pkl
- __MACOSX/lolli_testing/Text_files/SEIR_ensemble/._S_cummulative_pop_R0-4.5_p_ext-1.00e-03_d-3_testing_frequency-never_no_interactions.pkl
- lolli_testing/Text_files/SEIR_ensemble/S_cummulative_pop_R0-7.5_p_ext-1.00e-02_d-5_testing_frequency-never_no_interactions.pkl
- __MACOSX/lolli_testing/Text_files/SEIR_ensemble/._S_cummulative_pop_R0-7.5_p_ext-1.00e-02_d-5_testing_frequency-never_no_interactions.pkl
- lolli_testing/Text_files/SEIR_ensemble/I_cummulative_pop_R0-7.5_p_ext-1.00e-02_d-0_testing_frequency-triweekly_interactions-1.pkl
- __MACOSX/lolli_testing/Text_files/SEIR_ensemble/._I_cummulative_pop_R0-7.5_p_ext-1.00e-02_d-0_testing_frequency-triweekly_interactions-1.pkl
- lolli_testing/Text_files/SEIR_ensemble/I_cummulative_pop_R0-4.5_p_ext-1.00e-02_d-0_testing_frequency-never_interactions-0.pkl
- __MACOSX/lolli_testing/Text_files/SEIR_ensemble/._I_cummulative_pop_R0-4.5_p_ext-1.00e-02_d-0_testing_frequency-never_interactions-0.pkl
- lolli_testing/Text_files/SEIR_ensemble/I_cummulative_pop_R0-7.5_p_ext-1.00e-01_d-5_testing_frequency-weekly.pkl
- __MACOSX/lolli_testing/Text_files/SEIR_ensemble/._I_cummulative_pop_R0-7.5_p_ext-1.00e-01_d-5_testing_frequency-weekly.pkl
- lolli_testing/Text_files/SEIR_ensemble/I_cummulative_pop_R0-7.5_p_ext-1.00e-04_d-5_testing_frequency-semiweekly.pkl
- __MACOSX/lolli_testing/Text_files/SEIR_ensemble/._I_cummulative_pop_R0-7.5_p_ext-1.00e-04_d-5_testing_frequency-semiweekly.pkl
- lolli_testing/Text_files/SEIR_ensemble/I_cummulative_pop_R0-4.5_p_ext-1.00e-02_d-3_testing_frequency-weekly2.pkl
- __MACOSX/lolli_testing/Text_files/SEIR_ensemble/._I_cummulative_pop_R0-4.5_p_ext-1.00e-02_d-3_testing_frequency-weekly2.pkl
- lolli_testing/Text_files/SEIR_ensemble/S_cummulative_pop_R0-7.5_p_ext-1.00e-03_d-0_testing_frequency-weekly2_no_interactions.pkl
- __MACOSX/lolli_testing/Text_files/SEIR_ensemble/._S_cummulative_pop_R0-7.5_p_ext-1.00e-03_d-0_testing_frequency-weekly2_no_interactions.pkl
- lolli_testing/Text_files/SEIR_ensemble/S_cummulative_pop_R0-7.5_p_ext-1.00e-02_d-0_testing_frequency-weekly_interactions-1_1.pkl
- __MACOSX/lolli_testing/Text_files/SEIR_ensemble/._S_cummulative_pop_R0-7.5_p_ext-1.00e-02_d-0_testing_frequency-weekly_interactions-1_1.pkl
- lolli_testing/Text_files/SEIR_ensemble/S_cummulative_pop_R0-7.5_p_ext-1.00e-03_d-5_testing_frequency-semiweekly_no_interactions.pkl
- __MACOSX/lolli_testing/Text_files/SEIR_ensemble/._S_cummulative_pop_R0-7.5_p_ext-1.00e-03_d-5_testing_frequency-semiweekly_no_interactions.pkl
- lolli_testing/Text_files/SEIR_ensemble/S_cummulative_pop_R0-7.5_p_ext-1.00e-01_d-14_testing_frequency-weekly2.pkl
- __MACOSX/lolli_testing/Text_files/SEIR_ensemble/._S_cummulative_pop_R0-7.5_p_ext-1.00e-01_d-14_testing_frequency-weekly2.pkl
- lolli_testing/Text_files/SEIR_ensemble/I_cummulative_pop_R0-2.5_p_ext-1.00e-04_d-0_testing_frequency-triweekly_interactions-1_0.pkl
- lolli_testing/Text_files/SEIR_ensemble/I_cummulative_pop_R0-0.1_p_ext-1.00e-02_d-14_testing_frequency-weekly.pkl
- __MACOSX/lolli_testing/Text_files/SEIR_ensemble/._I_cummulative_pop_R0-0.1_p_ext-1.00e-02_d-14_testing_frequency-weekly.pkl
- lolli_testing/Text_files/SEIR_ensemble/I_cummulative_pop_R0-4.5_p_ext-1.00e-01_d-14_testing_frequency-weekly2_interactions-1_0.pkl
- __MACOSX/lolli_testing/Text_files/SEIR_ensemble/._I_cummulative_pop_R0-4.5_p_ext-1.00e-01_d-14_testing_frequency-weekly2_interactions-1_0.pkl
- lolli_testing/Text_files/SEIR_ensemble/S_cummulative_pop_R0-2.5_p_ext-1.00e-03_d-3_testing_frequency-semiweekly2.pkl
- __MACOSX/lolli_testing/Text_files/SEIR_ensemble/._S_cummulative_pop_R0-2.5_p_ext-1.00e-03_d-3_testing_frequency-semiweekly2.pkl
- lolli_testing/Text_files/SEIR_ensemble/I_cummulative_pop_R0-4.5_p_ext-1.00e-02_d-0_testing_frequency-weekly_interactions-0_0.pkl
- __MACOSX/lolli_testing/Text_files/SEIR_ensemble/._I_cummulative_pop_R0-4.5_p_ext-1.00e-02_d-0_testing_frequency-weekly_interactions-0_0.pkl
- lolli_testing/Text_files/SEIR_ensemble/S_cummulative_pop_R0-0.1_p_ext-1.00e-03_d-14_testing_frequency-semiweekly2.pkl
- __MACOSX/lolli_testing/Text_files/SEIR_ensemble/._S_cummulative_pop_R0-0.1_p_ext-1.00e-03_d-14_testing_frequency-semiweekly2.pkl
- lolli_testing/Text_files/SEIR_ensemble/S_cummulative_pop_R0-2.5_p_ext-1.00e-03_d-14_testing_frequency-never.pkl
- __MACOSX/lolli_testing/Text_files/SEIR_ensemble/._S_cummulative_pop_R0-2.5_p_ext-1.00e-03_d-14_testing_frequency-never.pkl
- lolli_testing/Text_files/SEIR_ensemble/I_cummulative_pop_R0-4.5_p_ext-1.00e-01_d-5_testing_frequency-weekly2.pkl
- __MACOSX/lolli_testing/Text_files/SEIR_ensemble/._I_cummulative_pop_R0-4.5_p_ext-1.00e-01_d-5_testing_frequency-weekly2.pkl
- lolli_testing/Text_files/SEIR_ensemble/I_cummulative_pop_R0-7.5_p_ext-1.00e-03_d-7_testing_frequency-weekly2_no_interactions.pkl
- __MACOSX/lolli_testing/Text_files/SEIR_ensemble/._I_cummulative_pop_R0-7.5_p_ext-1.00e-03_d-7_testing_frequency-weekly2_no_interactions.pkl
- lolli_testing/Text_files/SEIR_ensemble/S_cummulative_pop_R0-7.5_p_ext-1.00e-01_d-7_testing_frequency-semiweekly_no_interactions.pkl
- __MACOSX/lolli_testing/Text_files/SEIR_ensemble/._S_cummulative_pop_R0-7.5_p_ext-1.00e-01_d-7_testing_frequency-semiweekly_no_interactions.pkl
- lolli_testing/Text_files/SEIR_ensemble/I_cummulative_pop_R0-2.5_p_ext-1.00e-03_d-14_testing_frequency-never_interactions-0.pkl
- __MACOSX/lolli_testing/Text_files/SEIR_ensemble/._I_cummulative_pop_R0-2.5_p_ext-1.00e-03_d-14_testing_frequency-never_interactions-0.pkl
- lolli_testing/Text_files/SEIR_ensemble/S_cummulative_pop_R0-2.5_p_ext-1.00e-02_d-14_testing_frequency-semiweekly.pkl
- __MACOSX/lolli_testing/Text_files/SEIR_ensemble/._S_cummulative_pop_R0-2.5_p_ext-1.00e-02_d-14_testing_frequency-semiweekly.pkl
- lolli_testing/Text_files/SEIR_ensemble/S_cummulative_pop_R0-7.5_p_ext-1.00e-04_d-7_testing_frequency-weekly2_no_interactions.pkl
- __MACOSX/lolli_testing/Text_files/SEIR_ensemble/._S_cummulative_pop_R0-7.5_p_ext-1.00e-04_d-7_testing_frequency-weekly2_no_interactions.pkl
- lolli_testing/Text_files/SEIR_ensemble/S_cummulative_pop_R0-2.5_p_ext-1.00e-03_d-3_testing_frequency-triweekly_no_interactions.pkl
- __MACOSX/lolli_testing/Text_files/SEIR_ensemble/._S_cummulative_pop_R0-2.5_p_ext-1.00e-03_d-3_testing_frequency-triweekly_no_interactions.pkl
- lolli_testing/Text_files/SEIR_ensemble/S_cummulative_pop_R0-4.5_p_ext-1.00e-03_d-0_testing_frequency-semiweekly2_interactions-0.pkl
- __MACOSX/lolli_testing/Text_files/SEIR_ensemble/._S_cummulative_pop_R0-4.5_p_ext-1.00e-03_d-0_testing_frequency-semiweekly2_interactions-0.pkl
- lolli_testing/Text_files/SEIR_ensemble/S_cummulative_pop_R0-2.5_p_ext-1.00e-03_d-0_testing_frequency-triweekly.pkl
- __MACOSX/lolli_testing/Text_files/SEIR_ensemble/._S_cummulative_pop_R0-2.5_p_ext-1.00e-03_d-0_testing_frequency-triweekly.pkl
- lolli_testing/Text_files/SEIR_ensemble/I_cummulative_pop_R0-2.5_p_ext-1.00e-02_d-0_testing_frequency-weekly_no_interactions.pkl
- __MACOSX/lolli_testing/Text_files/SEIR_ensemble/._I_cummulative_pop_R0-2.5_p_ext-1.00e-02_d-0_testing_frequency-weekly_no_interactions.pkl
- lolli_testing/Text_files/SEIR_ensemble/S_cummulative_pop_R0-7.5_p_ext-1.00e-02_d-14_testing_frequency-weekly_interactions-0_1.pkl
- __MACOSX/lolli_testing/Text_files/SEIR_ensemble/._S_cummulative_pop_R0-7.5_p_ext-1.00e-02_d-14_testing_frequency-weekly_interactions-0_1.pkl
- lolli_testing/Text_files/SEIR_ensemble/S_cummulative_pop_R0-4.5_p_ext-1.00e-04_d-5_testing_frequency-never_no_interactions.pkl
- __MACOSX/lolli_testing/Text_files/SEIR_ensemble/._S_cummulative_pop_R0-4.5_p_ext-1.00e-04_d-5_testing_frequency-never_no_interactions.pkl
- lolli_testing/Text_files/SEIR_ensemble/S_cummulative_pop_R0-4.5_p_ext-1.00e-04_d-14_testing_frequency-triweekly_no_interactions.pkl
- __MACOSX/lolli_testing/Text_files/SEIR_ensemble/._S_cummulative_pop_R0-4.5_p_ext-1.00e-04_d-14_testing_frequency-triweekly_no_interactions.pkl
- lolli_testing/Text_files/SEIR_ensemble/I_cummulative_pop_R0-4.5_p_ext-1.00e-02_d-0_testing_frequency-weekly_no_interactions.pkl
- __MACOSX/lolli_testing/Text_files/SEIR_ensemble/._I_cummulative_pop_R0-4.5_p_ext-1.00e-02_d-0_testing_frequency-weekly_no_interactions.pkl
- lolli_testing/Text_files/SEIR_ensemble/S_cummulative_pop_R0-7.5_p_ext-1.00e-01_d-0_testing_frequency-triweekly_interactions-1_0.pkl
- __MACOSX/lolli_testing/Text_files/SEIR_ensemble/._S_cummulative_pop_R0-7.5_p_ext-1.00e-01_d-0_testing_frequency-triweekly_interactions-1_0.pkl
- lolli_testing/Text_files/SEIR_ensemble/I_cummulative_pop_R0-7.5_p_ext-1.00e-04_d-14_testing_frequency-never.pkl
- __MACOSX/lolli_testing/Text_files/SEIR_ensemble/._I_cummulative_pop_R0-7.5_p_ext-1.00e-04_d-14_testing_frequency-never.pkl
- lolli_testing/Text_files/SEIR_ensemble/I_cummulative_pop_R0-7.5_p_ext-1.00e-02_d-0_testing_frequency-triweekly.pkl
- __MACOSX/lolli_testing/Text_files/SEIR_ensemble/._I_cummulative_pop_R0-7.5_p_ext-1.00e-02_d-0_testing_frequency-triweekly.pkl
- lolli_testing/Text_files/SEIR_ensemble/S_cummulative_pop_R0-4.5_p_ext-1.00e-03_d-14_testing_frequency-weekly2.pkl
- __MACOSX/lolli_testing/Text_files/SEIR_ensemble/._S_cummulative_pop_R0-4.5_p_ext-1.00e-03_d-14_testing_frequency-weekly2.pkl
- lolli_testing/Text_files/SEIR_ensemble/S_cummulative_pop_R0-2.5_p_ext-1.00e-03_d-0_testing_frequency-semiweekly2_interactions-0.pkl
- __MACOSX/lolli_testing/Text_files/SEIR_ensemble/._S_cummulative_pop_R0-2.5_p_ext-1.00e-03_d-0_testing_frequency-semiweekly2_interactions-0.pkl
- lolli_testing/Text_files/SEIR_ensemble/S_cummulative_pop_R0-2.5_p_ext-1.00e-02_d-7_testing_frequency-weekly2_no_interactions.pkl
- __MACOSX/lolli_testing/Text_files/SEIR_ensemble/._S_cummulative_pop_R0-2.5_p_ext-1.00e-02_d-7_testing_frequency-weekly2_no_interactions.pkl
- lolli_testing/Text_files/SEIR_ensemble/I_cummulative_pop_R0-4.5_p_ext-1.00e-03_d-14_testing_frequency-never_interactions-1_0.pkl
- lolli_testing/Text_files/SEIR_ensemble/I_cummulative_pop_R0-0.1_p_ext-1.00e-03_d-14_testing_frequency-weekly2.pkl
- __MACOSX/lolli_testing/Text_files/SEIR_ensemble/._I_cummulative_pop_R0-0.1_p_ext-1.00e-03_d-14_testing_frequency-weekly2.pkl
- lolli_testing/Text_files/SEIR_ensemble/I_cummulative_pop_R0-4.5_p_ext-1.00e-01_d-3_testing_frequency-weekly2_no_interactions.pkl
- __MACOSX/lolli_testing/Text_files/SEIR_ensemble/._I_cummulative_pop_R0-4.5_p_ext-1.00e-01_d-3_testing_frequency-weekly2_no_interactions.pkl
- lolli_testing/Text_files/SEIR_ensemble/S_cummulative_pop_R0-7.5_p_ext-1.00e-02_d-0_testing_frequency-never.pkl
- __MACOSX/lolli_testing/Text_files/SEIR_ensemble/._S_cummulative_pop_R0-7.5_p_ext-1.00e-02_d-0_testing_frequency-never.pkl
- lolli_testing/Text_files/SEIR_ensemble/I_cummulative_pop_R0-7.5_p_ext-1.00e-03_d-5_testing_frequency-semiweekly.pkl
- __MACOSX/lolli_testing/Text_files/SEIR_ensemble/._I_cummulative_pop_R0-7.5_p_ext-1.00e-03_d-5_testing_frequency-semiweekly.pkl
- lolli_testing/Text_files/SEIR_ensemble/S_cummulative_pop_R0-2.5_p_ext-1.00e-04_d-14_testing_frequency-triweekly_no_interactions.pkl
- __MACOSX/lolli_testing/Text_files/SEIR_ensemble/._S_cummulative_pop_R0-2.5_p_ext-1.00e-04_d-14_testing_frequency-triweekly_no_interactions.pkl
- lolli_testing/Text_files/SEIR_ensemble/S_cummulative_pop_R0-4.5_p_ext-1.00e-04_d-14_testing_frequency-never_interactions-1_0.pkl
- lolli_testing/Text_files/SEIR_ensemble/I_cummulative_pop_R0-7.5_p_ext-1.00e-04_d-14_testing_frequency-weekly_interactions-1_1.pkl
- __MACOSX/lolli_testing/Text_files/SEIR_ensemble/._I_cummulative_pop_R0-7.5_p_ext-1.00e-04_d-14_testing_frequency-weekly_interactions-1_1.pkl
- lolli_testing/Text_files/SEIR_ensemble/S_cummulative_pop_R0-0.1_p_ext-1.00e-02_d-14_testing_frequency-weekly2.pkl
- __MACOSX/lolli_testing/Text_files/SEIR_ensemble/._S_cummulative_pop_R0-0.1_p_ext-1.00e-02_d-14_testing_frequency-weekly2.pkl
- lolli_testing/Text_files/SEIR_ensemble/I_cummulative_pop_R0-2.5_p_ext-1.00e-04_d-0_testing_frequency-never_interactions-1_0.pkl
- lolli_testing/Text_files/SEIR_ensemble/I_cummulative_pop_R0-4.5_p_ext-1.00e-03_d-3_testing_frequency-weekly_no_interactions.pkl
- __MACOSX/lolli_testing/Text_files/SEIR_ensemble/._I_cummulative_pop_R0-4.5_p_ext-1.00e-03_d-3_testing_frequency-weekly_no_interactions.pkl
- lolli_testing/Text_files/SEIR_ensemble/I_cummulative_pop_R0-7.5_p_ext-1.00e-02_d-3_testing_frequency-semiweekly2_no_interactions.pkl
- __MACOSX/lolli_testing/Text_files/SEIR_ensemble/._I_cummulative_pop_R0-7.5_p_ext-1.00e-02_d-3_testing_frequency-semiweekly2_no_interactions.pkl
- lolli_testing/Text_files/SEIR_ensemble/I_cummulative_pop_R0-2.5_p_ext-1.00e-03_d-7_testing_frequency-never.pkl
- __MACOSX/lolli_testing/Text_files/SEIR_ensemble/._I_cummulative_pop_R0-2.5_p_ext-1.00e-03_d-7_testing_frequency-never.pkl
- lolli_testing/Text_files/SEIR_ensemble/I_cummulative_pop_R0-4.5_p_ext-1.00e-03_d-3_testing_frequency-semiweekly2_no_interactions.pkl
- __MACOSX/lolli_testing/Text_files/SEIR_ensemble/._I_cummulative_pop_R0-4.5_p_ext-1.00e-03_d-3_testing_frequency-semiweekly2_no_interactions.pkl
- lolli_testing/Text_files/SEIR_ensemble/I_cummulative_pop_R0-2.5_p_ext-1.00e-03_d-3_testing_frequency-semiweekly2_interactions-1_0.pkl
- __MACOSX/lolli_testing/Text_files/SEIR_ensemble/._I_cummulative_pop_R0-2.5_p_ext-1.00e-03_d-3_testing_frequency-semiweekly2_interactions-1_0.pkl
- lolli_testing/Text_files/SEIR_ensemble/I_cummulative_pop_R0-2.5_p_ext-1.00e-03_d-3_testing_frequency-weekly_no_interactions.pkl
- __MACOSX/lolli_testing/Text_files/SEIR_ensemble/._I_cummulative_pop_R0-2.5_p_ext-1.00e-03_d-3_testing_frequency-weekly_no_interactions.pkl
- lolli_testing/Text_files/SEIR_ensemble/I_cummulative_pop_R0-0.1_p_ext-1.00e-02_d-7_testing_frequency-never.pkl
- __MACOSX/lolli_testing/Text_files/SEIR_ensemble/._I_cummulative_pop_R0-0.1_p_ext-1.00e-02_d-7_testing_frequency-never.pkl
- lolli_testing/Text_files/SEIR_ensemble/I_cummulative_pop_R0-4.5_p_ext-1.00e-02_d-0_testing_frequency-semiweekly2_interactions-0_0.pkl
- __MACOSX/lolli_testing/Text_files/SEIR_ensemble/._I_cummulative_pop_R0-4.5_p_ext-1.00e-02_d-0_testing_frequency-semiweekly2_interactions-0_0.pkl
- lolli_testing/Text_files/SEIR_ensemble/I_cummulative_pop_R0-4.5_p_ext-1.00e-04_d-0_testing_frequency-never_interactions-1_0.pkl
- lolli_testing/Text_files/SEIR_ensemble/I_cummulative_pop_R0-2.5_p_ext-1.00e-01_d-3_testing_frequency-semiweekly2_no_interactions.pkl
- __MACOSX/lolli_testing/Text_files/SEIR_ensemble/._I_cummulative_pop_R0-2.5_p_ext-1.00e-01_d-3_testing_frequency-semiweekly2_no_interactions.pkl
- lolli_testing/Text_files/SEIR_ensemble/I_cummulative_pop_R0-4.5_p_ext-1.00e-02_d-14_testing_frequency-weekly2.pkl
- __MACOSX/lolli_testing/Text_files/SEIR_ensemble/._I_cummulative_pop_R0-4.5_p_ext-1.00e-02_d-14_testing_frequency-weekly2.pkl
- lolli_testing/Text_files/SEIR_ensemble/I_cummulative_pop_R0-4.5_p_ext-1.00e-02_d-14_testing_frequency-weekly2_interactions-0.pkl
- __MACOSX/lolli_testing/Text_files/SEIR_ensemble/._I_cummulative_pop_R0-4.5_p_ext-1.00e-02_d-14_testing_frequency-weekly2_interactions-0.pkl
- lolli_testing/Text_files/SEIR_ensemble/S_cummulative_pop_R0-4.5_p_ext-1.00e-01_d-0_testing_frequency-triweekly_no_interactions.pkl
- __MACOSX/lolli_testing/Text_files/SEIR_ensemble/._S_cummulative_pop_R0-4.5_p_ext-1.00e-01_d-0_testing_frequency-triweekly_no_interactions.pkl
- lolli_testing/Text_files/SEIR_ensemble/I_cummulative_pop_R0-2.5_p_ext-1.00e-02_d-14_testing_frequency-never.pkl
- __MACOSX/lolli_testing/Text_files/SEIR_ensemble/._I_cummulative_pop_R0-2.5_p_ext-1.00e-02_d-14_testing_frequency-never.pkl
- lolli_testing/Text_files/SEIR_ensemble/I_cummulative_pop_R0-7.5_p_ext-1.00e-03_d-0_testing_frequency-semiweekly2_interactions-0_0.pkl
- lolli_testing/Text_files/SEIR_ensemble/S_cummulative_pop_R0-2.5_p_ext-1.00e-01_d-7_testing_frequency-triweekly.pkl
- __MACOSX/lolli_testing/Text_files/SEIR_ensemble/._S_cummulative_pop_R0-2.5_p_ext-1.00e-01_d-7_testing_frequency-triweekly.pkl
- lolli_testing/Text_files/SEIR_ensemble/S_cummulative_pop_R0-2.5_p_ext-1.00e-03_d-7_testing_frequency-never_no_interactions.pkl
- __MACOSX/lolli_testing/Text_files/SEIR_ensemble/._S_cummulative_pop_R0-2.5_p_ext-1.00e-03_d-7_testing_frequency-never_no_interactions.pkl
- lolli_testing/Text_files/SEIR_ensemble/I_cummulative_pop_R0-7.5_p_ext-1.00e-02_d-0_testing_frequency-never_interactions-1.pkl
- __MACOSX/lolli_testing/Text_files/SEIR_ensemble/._I_cummulative_pop_R0-7.5_p_ext-1.00e-02_d-0_testing_frequency-never_interactions-1.pkl
- lolli_testing/Text_files/SEIR_ensemble/I_cummulative_pop_R0-7.5_p_ext-1.00e-01_d-14_testing_frequency-triweekly_no_interactions.pkl
- __MACOSX/lolli_testing/Text_files/SEIR_ensemble/._I_cummulative_pop_R0-7.5_p_ext-1.00e-01_d-14_testing_frequency-triweekly_no_interactions.pkl
- lolli_testing/Text_files/SEIR_ensemble/I_cummulative_pop_R0-2.5_p_ext-1.00e-02_d-14_testing_frequency-weekly2.pkl
- __MACOSX/lolli_testing/Text_files/SEIR_ensemble/._I_cummulative_pop_R0-2.5_p_ext-1.00e-02_d-14_testing_frequency-weekly2.pkl
- lolli_testing/Text_files/SEIR_ensemble/S_cummulative_pop_R0-2.5_p_ext-1.00e-04_d-0_testing_frequency-weekly_interactions-1_1.pkl
- __MACOSX/lolli_testing/Text_files/SEIR_ensemble/._S_cummulative_pop_R0-2.5_p_ext-1.00e-04_d-0_testing_frequency-weekly_interactions-1_1.pkl
- lolli_testing/Text_files/SEIR_ensemble/I_cummulative_pop_R0-4.5_p_ext-1.00e-04_d-0_testing_frequency-triweekly_interactions-1_0.pkl
- lolli_testing/Text_files/SEIR_ensemble/I_cummulative_pop_R0-7.5_p_ext-1.00e-04_d-14_testing_frequency-semiweekly_no_interactions.pkl
- __MACOSX/lolli_testing/Text_files/SEIR_ensemble/._I_cummulative_pop_R0-7.5_p_ext-1.00e-04_d-14_testing_frequency-semiweekly_no_interactions.pkl
- lolli_testing/Text_files/SEIR_ensemble/I_cummulative_pop_R0-7.5_p_ext-1.00e-01_d-7_testing_frequency-weekly_no_interactions.pkl
- __MACOSX/lolli_testing/Text_files/SEIR_ensemble/._I_cummulative_pop_R0-7.5_p_ext-1.00e-01_d-7_testing_frequency-weekly_no_interactions.pkl
- lolli_testing/Text_files/SEIR_ensemble/S_cummulative_pop_R0-2.5_p_ext-1.00e-03_d-14_testing_frequency-weekly2.pkl
- __MACOSX/lolli_testing/Text_files/SEIR_ensemble/._S_cummulative_pop_R0-2.5_p_ext-1.00e-03_d-14_testing_frequency-weekly2.pkl
- lolli_testing/Text_files/SEIR_ensemble/I_cummulative_pop_R0-4.5_p_ext-1.00e-03_d-14_testing_frequency-semiweekly2.pkl
- __MACOSX/lolli_testing/Text_files/SEIR_ensemble/._I_cummulative_pop_R0-4.5_p_ext-1.00e-03_d-14_testing_frequency-semiweekly2.pkl
- lolli_testing/Text_files/SEIR_ensemble/S_cummulative_pop_R0-2.5_p_ext-1.00e-03_d-14_testing_frequency-semiweekly.pkl
- __MACOSX/lolli_testing/Text_files/SEIR_ensemble/._S_cummulative_pop_R0-2.5_p_ext-1.00e-03_d-14_testing_frequency-semiweekly.pkl
- lolli_testing/Text_files/SEIR_ensemble/I_cummulative_pop_R0-2.5_p_ext-1.00e-02_d-0_testing_frequency-weekly2_no_interactions.pkl
- __MACOSX/lolli_testing/Text_files/SEIR_ensemble/._I_cummulative_pop_R0-2.5_p_ext-1.00e-02_d-0_testing_frequency-weekly2_no_interactions.pkl
- lolli_testing/Text_files/SEIR_ensemble/I_cummulative_pop_R0-2.5_p_ext-1.00e-03_d-0_testing_frequency-weekly_interactions-1_1.pkl
- __MACOSX/lolli_testing/Text_files/SEIR_ensemble/._I_cummulative_pop_R0-2.5_p_ext-1.00e-03_d-0_testing_frequency-weekly_interactions-1_1.pkl
- lolli_testing/Text_files/SEIR_ensemble/S_cummulative_pop_R0-2.5_p_ext-1.00e-02_d-3_testing_frequency-semiweekly2.pkl
- __MACOSX/lolli_testing/Text_files/SEIR_ensemble/._S_cummulative_pop_R0-2.5_p_ext-1.00e-02_d-3_testing_frequency-semiweekly2.pkl
- lolli_testing/Text_files/SEIR_ensemble/I_cummulative_pop_R0-4.5_p_ext-1.00e-04_d-7_testing_frequency-semiweekly_no_interactions.pkl
- __MACOSX/lolli_testing/Text_files/SEIR_ensemble/._I_cummulative_pop_R0-4.5_p_ext-1.00e-04_d-7_testing_frequency-semiweekly_no_interactions.pkl
- lolli_testing/Text_files/SEIR_ensemble/S_cummulative_pop_R0-7.5_p_ext-1.00e-01_d-3_testing_frequency-never_no_interactions.pkl
- __MACOSX/lolli_testing/Text_files/SEIR_ensemble/._S_cummulative_pop_R0-7.5_p_ext-1.00e-01_d-3_testing_frequency-never_no_interactions.pkl
- lolli_testing/Text_files/SEIR_ensemble/I_cummulative_pop_R0-2.5_p_ext-1.00e-03_d-14_testing_frequency-triweekly.pkl
- __MACOSX/lolli_testing/Text_files/SEIR_ensemble/._I_cummulative_pop_R0-2.5_p_ext-1.00e-03_d-14_testing_frequency-triweekly.pkl
- lolli_testing/Text_files/SEIR_ensemble/I_cummulative_pop_R0-7.5_p_ext-1.00e-04_d-0_testing_frequency-semiweekly2.pkl
- __MACOSX/lolli_testing/Text_files/SEIR_ensemble/._I_cummulative_pop_R0-7.5_p_ext-1.00e-04_d-0_testing_frequency-semiweekly2.pkl
- lolli_testing/Text_files/SEIR_ensemble/S_cummulative_pop_R0-7.5_p_ext-1.00e-04_d-7_testing_frequency-weekly2.pkl
- __MACOSX/lolli_testing/Text_files/SEIR_ensemble/._S_cummulative_pop_R0-7.5_p_ext-1.00e-04_d-7_testing_frequency-weekly2.pkl
- lolli_testing/Text_files/SEIR_ensemble/S_cummulative_pop_R0-4.5_p_ext-1.00e-03_d-3_testing_frequency-triweekly_interactions-1_0.pkl
- __MACOSX/lolli_testing/Text_files/SEIR_ensemble/._S_cummulative_pop_R0-4.5_p_ext-1.00e-03_d-3_testing_frequency-triweekly_interactions-1_0.pkl
- lolli_testing/Text_files/SEIR_ensemble/S_cummulative_pop_R0-7.5_p_ext-1.00e-02_d-7_testing_frequency-weekly.pkl
- __MACOSX/lolli_testing/Text_files/SEIR_ensemble/._S_cummulative_pop_R0-7.5_p_ext-1.00e-02_d-7_testing_frequency-weekly.pkl
- lolli_testing/Text_files/SEIR_ensemble/S_cummulative_pop_R0-4.5_p_ext-1.00e-01_d-3_testing_frequency-never.pkl
- __MACOSX/lolli_testing/Text_files/SEIR_ensemble/._S_cummulative_pop_R0-4.5_p_ext-1.00e-01_d-3_testing_frequency-never.pkl
- lolli_testing/Text_files/SEIR_ensemble/S_cummulative_pop_R0-7.5_p_ext-1.00e-04_d-5_testing_frequency-semiweekly2.pkl
- __MACOSX/lolli_testing/Text_files/SEIR_ensemble/._S_cummulative_pop_R0-7.5_p_ext-1.00e-04_d-5_testing_frequency-semiweekly2.pkl
- lolli_testing/Text_files/SEIR_ensemble/S_cummulative_pop_R0-7.5_p_ext-1.00e-03_d-14_testing_frequency-never_interactions-0_0.pkl
- lolli_testing/Text_files/SEIR_ensemble/I_cummulative_pop_R0-2.5_p_ext-1.00e-03_d-0_testing_frequency-weekly_interactions-1_0.pkl
- __MACOSX/lolli_testing/Text_files/SEIR_ensemble/._I_cummulative_pop_R0-2.5_p_ext-1.00e-03_d-0_testing_frequency-weekly_interactions-1_0.pkl
- lolli_testing/Text_files/SEIR_ensemble/I_cummulative_pop_R0-7.5_p_ext-1.00e-03_d-14_testing_frequency-weekly.pkl
- __MACOSX/lolli_testing/Text_files/SEIR_ensemble/._I_cummulative_pop_R0-7.5_p_ext-1.00e-03_d-14_testing_frequency-weekly.pkl
- lolli_testing/Text_files/SEIR_ensemble/I_cummulative_pop_R0-7.5_p_ext-1.00e-04_d-14_testing_frequency-never_interactions-0_0.pkl
- lolli_testing/Text_files/SEIR_ensemble/I_cummulative_pop_R0-4.5_p_ext-1.00e-01_d-14_testing_frequency-weekly_no_interactions.pkl
- __MACOSX/lolli_testing/Text_files/SEIR_ensemble/._I_cummulative_pop_R0-4.5_p_ext-1.00e-01_d-14_testing_frequency-weekly_no_interactions.pkl
- lolli_testing/Text_files/SEIR_ensemble/I_cummulative_pop_R0-7.5_p_ext-1.00e-02_d-0_testing_frequency-never_interactions-0.pkl
- __MACOSX/lolli_testing/Text_files/SEIR_ensemble/._I_cummulative_pop_R0-7.5_p_ext-1.00e-02_d-0_testing_frequency-never_interactions-0.pkl
- lolli_testing/Text_files/SEIR_ensemble/S_cummulative_pop_R0-2.5_p_ext-1.00e-04_d-0_testing_frequency-weekly_interactions-1_0.pkl
- __MACOSX/lolli_testing/Text_files/SEIR_ensemble/._S_cummulative_pop_R0-2.5_p_ext-1.00e-04_d-0_testing_frequency-weekly_interactions-1_0.pkl
- lolli_testing/Text_files/SEIR_ensemble/S_cummulative_pop_R0-2.5_p_ext-1.00e-01_d-0_testing_frequency-weekly_no_interactions.pkl
- __MACOSX/lolli_testing/Text_files/SEIR_ensemble/._S_cummulative_pop_R0-2.5_p_ext-1.00e-01_d-0_testing_frequency-weekly_no_interactions.pkl
- lolli_testing/Text_files/SEIR_ensemble/S_cummulative_pop_R0-4.5_p_ext-1.00e-03_d-0_testing_frequency-semiweekly2_interactions-0_0.pkl
- lolli_testing/Text_files/SEIR_ensemble/S_cummulative_pop_R0-2.5_p_ext-1.00e-02_d-3_testing_frequency-semiweekly2_interactions-1_0.pkl
- __MACOSX/lolli_testing/Text_files/SEIR_ensemble/._S_cummulative_pop_R0-2.5_p_ext-1.00e-02_d-3_testing_frequency-semiweekly2_interactions-1_0.pkl
- lolli_testing/Text_files/SEIR_ensemble/S_cummulative_pop_R0-2.5_p_ext-1.00e-03_d-7_testing_frequency-triweekly_no_interactions.pkl
- __MACOSX/lolli_testing/Text_files/SEIR_ensemble/._S_cummulative_pop_R0-2.5_p_ext-1.00e-03_d-7_testing_frequency-triweekly_no_interactions.pkl
- lolli_testing/Text_files/SEIR_ensemble/S_cummulative_pop_R0-2.5_p_ext-1.00e-01_d-3_testing_frequency-semiweekly2.pkl
- __MACOSX/lolli_testing/Text_files/SEIR_ensemble/._S_cummulative_pop_R0-2.5_p_ext-1.00e-01_d-3_testing_frequency-semiweekly2.pkl
- lolli_testing/Text_files/SEIR_ensemble/S_cummulative_pop_R0-4.5_p_ext-1.00e-01_d-0_testing_frequency-weekly_no_interactions.pkl
- __MACOSX/lolli_testing/Text_files/SEIR_ensemble/._S_cummulative_pop_R0-4.5_p_ext-1.00e-01_d-0_testing_frequency-weekly_no_interactions.pkl
- lolli_testing/Text_files/SEIR_ensemble/S_cummulative_pop_R0-7.5_p_ext-1.00e-01_d-5_testing_frequency-triweekly_no_interactions.pkl
- __MACOSX/lolli_testing/Text_files/SEIR_ensemble/._S_cummulative_pop_R0-7.5_p_ext-1.00e-01_d-5_testing_frequency-triweekly_no_interactions.pkl
- lolli_testing/Text_files/SEIR_ensemble/S_cummulative_pop_R0-0.1_p_ext-1.00e-02_d-5_testing_frequency-weekly2.pkl
- __MACOSX/lolli_testing/Text_files/SEIR_ensemble/._S_cummulative_pop_R0-0.1_p_ext-1.00e-02_d-5_testing_frequency-weekly2.pkl
- lolli_testing/Text_files/SEIR_ensemble/I_cummulative_pop_R0-7.5_p_ext-1.00e-02_d-3_testing_frequency-weekly.pkl
- __MACOSX/lolli_testing/Text_files/SEIR_ensemble/._I_cummulative_pop_R0-7.5_p_ext-1.00e-02_d-3_testing_frequency-weekly.pkl
- lolli_testing/Text_files/SEIR_ensemble/I_cummulative_pop_R0-4.5_p_ext-1.00e-02_d-3_testing_frequency-weekly2_interactions-1_0.pkl
- __MACOSX/lolli_testing/Text_files/SEIR_ensemble/._I_cummulative_pop_R0-4.5_p_ext-1.00e-02_d-3_testing_frequency-weekly2_interactions-1_0.pkl
- lolli_testing/Text_files/SEIR_ensemble/S_cummulative_pop_R0-0.1_p_ext-1.00e-01_d-5_testing_frequency-never.pkl
- __MACOSX/lolli_testing/Text_files/SEIR_ensemble/._S_cummulative_pop_R0-0.1_p_ext-1.00e-01_d-5_testing_frequency-never.pkl
- lolli_testing/Text_files/SEIR_ensemble/I_cummulative_pop_R0-4.5_p_ext-1.00e-02_d-14_testing_frequency-weekly2_interactions-1.pkl
- __MACOSX/lolli_testing/Text_files/SEIR_ensemble/._I_cummulative_pop_R0-4.5_p_ext-1.00e-02_d-14_testing_frequency-weekly2_interactions-1.pkl
- lolli_testing/Text_files/SEIR_ensemble/I_cummulative_pop_R0-4.5_p_ext-1.00e-01_d-5_testing_frequency-semiweekly.pkl
- __MACOSX/lolli_testing/Text_files/SEIR_ensemble/._I_cummulative_pop_R0-4.5_p_ext-1.00e-01_d-5_testing_frequency-semiweekly.pkl
- lolli_testing/Text_files/SEIR_ensemble/S_cummulative_pop_R0-4.5_p_ext-1.00e-02_d-14_testing_frequency-semiweekly2_interactions-1_0.pkl
- __MACOSX/lolli_testing/Text_files/SEIR_ensemble/._S_cummulative_pop_R0-4.5_p_ext-1.00e-02_d-14_testing_frequency-semiweekly2_interactions-1_0.pkl
- lolli_testing/Text_files/SEIR_ensemble/S_cummulative_pop_R0-4.5_p_ext-1.00e-01_d-14_testing_frequency-weekly.pkl
- __MACOSX/lolli_testing/Text_files/SEIR_ensemble/._S_cummulative_pop_R0-4.5_p_ext-1.00e-01_d-14_testing_frequency-weekly.pkl
- lolli_testing/Text_files/SEIR_ensemble/I_cummulative_pop_R0-2.5_p_ext-1.00e-02_d-0_testing_frequency-weekly2_interactions-1_0.pkl
- __MACOSX/lolli_testing/Text_files/SEIR_ensemble/._I_cummulative_pop_R0-2.5_p_ext-1.00e-02_d-0_testing_frequency-weekly2_interactions-1_0.pkl
- lolli_testing/Text_files/SEIR_ensemble/I_cummulative_pop_R0-7.5_p_ext-1.00e-02_d-0_testing_frequency-semiweekly_no_interactions.pkl
- __MACOSX/lolli_testing/Text_files/SEIR_ensemble/._I_cummulative_pop_R0-7.5_p_ext-1.00e-02_d-0_testing_frequency-semiweekly_no_interactions.pkl
- lolli_testing/Text_files/SEIR_ensemble/I_cummulative_pop_R0-7.5_p_ext-1.00e-04_d-7_testing_frequency-never.pkl
- __MACOSX/lolli_testing/Text_files/SEIR_ensemble/._I_cummulative_pop_R0-7.5_p_ext-1.00e-04_d-7_testing_frequency-never.pkl
- lolli_testing/Text_files/SEIR_ensemble/I_cummulative_pop_R0-0.1_p_ext-1.00e-01_d-7_testing_frequency-semiweekly.pkl
- __MACOSX/lolli_testing/Text_files/SEIR_ensemble/._I_cummulative_pop_R0-0.1_p_ext-1.00e-01_d-7_testing_frequency-semiweekly.pkl
- lolli_testing/Text_files/SEIR_ensemble/S_cummulative_pop_R0-4.5_p_ext-1.00e-02_d-5_testing_frequency-weekly2_no_interactions.pkl
- __MACOSX/lolli_testing/Text_files/SEIR_ensemble/._S_cummulative_pop_R0-4.5_p_ext-1.00e-02_d-5_testing_frequency-weekly2_no_interactions.pkl
- lolli_testing/Text_files/SEIR_ensemble/S_cummulative_pop_R0-7.5_p_ext-1.00e-02_d-0_testing_frequency-semiweekly2_interactions-0_0.pkl
- __MACOSX/lolli_testing/Text_files/SEIR_ensemble/._S_cummulative_pop_R0-7.5_p_ext-1.00e-02_d-0_testing_frequency-semiweekly2_interactions-0_0.pkl
- lolli_testing/Text_files/SEIR_ensemble/S_cummulative_pop_R0-0.1_p_ext-1.00e-01_d-3_testing_frequency-weekly2.pkl
- __MACOSX/lolli_testing/Text_files/SEIR_ensemble/._S_cummulative_pop_R0-0.1_p_ext-1.00e-01_d-3_testing_frequency-weekly2.pkl
- lolli_testing/Text_files/SEIR_ensemble/I_cummulative_pop_R0-7.5_p_ext-1.00e-04_d-14_testing_frequency-weekly_interactions-1_0.pkl
- __MACOSX/lolli_testing/Text_files/SEIR_ensemble/._I_cummulative_pop_R0-7.5_p_ext-1.00e-04_d-14_testing_frequency-weekly_interactions-1_0.pkl
- lolli_testing/Text_files/SEIR_ensemble/I_cummulative_pop_R0-2.5_p_ext-1.00e-04_d-14_testing_frequency-triweekly_interactions-0_0.pkl
- lolli_testing/Text_files/SEIR_ensemble/S_cummulative_pop_R0-2.5_p_ext-1.00e-03_d-0_testing_frequency-semiweekly2_interactions-1.pkl
- __MACOSX/lolli_testing/Text_files/SEIR_ensemble/._S_cummulative_pop_R0-2.5_p_ext-1.00e-03_d-0_testing_frequency-semiweekly2_interactions-1.pkl
- lolli_testing/Text_files/SEIR_ensemble/S_cummulative_pop_R0-0.1_p_ext-1.00e-02_d-5_testing_frequency-semiweekly.pkl
- __MACOSX/lolli_testing/Text_files/SEIR_ensemble/._S_cummulative_pop_R0-0.1_p_ext-1.00e-02_d-5_testing_frequency-semiweekly.pkl
- lolli_testing/Text_files/SEIR_ensemble/S_cummulative_pop_R0-7.5_p_ext-1.00e-03_d-14_testing_frequency-never_no_interactions.pkl
- __MACOSX/lolli_testing/Text_files/SEIR_ensemble/._S_cummulative_pop_R0-7.5_p_ext-1.00e-03_d-14_testing_frequency-never_no_interactions.pkl
- lolli_testing/Text_files/SEIR_ensemble/S_cummulative_pop_R0-2.5_p_ext-1.00e-03_d-7_testing_frequency-semiweekly2_no_interactions.pkl
- __MACOSX/lolli_testing/Text_files/SEIR_ensemble/._S_cummulative_pop_R0-2.5_p_ext-1.00e-03_d-7_testing_frequency-semiweekly2_no_interactions.pkl
- lolli_testing/Text_files/SEIR_ensemble/S_cummulative_pop_R0-4.5_p_ext-1.00e-01_d-7_testing_frequency-semiweekly2_no_interactions.pkl
- __MACOSX/lolli_testing/Text_files/SEIR_ensemble/._S_cummulative_pop_R0-4.5_p_ext-1.00e-01_d-7_testing_frequency-semiweekly2_no_interactions.pkl
- lolli_testing/Text_files/SEIR_ensemble/S_cummulative_pop_R0-4.5_p_ext-1.00e-02_d-7_testing_frequency-semiweekly.pkl
- __MACOSX/lolli_testing/Text_files/SEIR_ensemble/._S_cummulative_pop_R0-4.5_p_ext-1.00e-02_d-7_testing_frequency-semiweekly.pkl
- lolli_testing/Text_files/SEIR_ensemble/S_cummulative_pop_R0-2.5_p_ext-1.00e-01_d-14_testing_frequency-semiweekly.pkl
- __MACOSX/lolli_testing/Text_files/SEIR_ensemble/._S_cummulative_pop_R0-2.5_p_ext-1.00e-01_d-14_testing_frequency-semiweekly.pkl
- lolli_testing/Text_files/SEIR_ensemble/I_cummulative_pop_R0-2.5_p_ext-1.00e-02_d-14_testing_frequency-semiweekly2_interactions-0_0.pkl
- __MACOSX/lolli_testing/Text_files/SEIR_ensemble/._I_cummulative_pop_R0-2.5_p_ext-1.00e-02_d-14_testing_frequency-semiweekly2_interactions-0_0.pkl
- lolli_testing/Text_files/SEIR_ensemble/I_cummulative_pop_R0-4.5_p_ext-1.00e-03_d-0_testing_frequency-weekly2_interactions-1_0.pkl
- lolli_testing/Text_files/SEIR_ensemble/S_cummulative_pop_R0-7.5_p_ext-1.00e-02_d-14_testing_frequency-weekly_interactions-0_0.pkl
- __MACOSX/lolli_testing/Text_files/SEIR_ensemble/._S_cummulative_pop_R0-7.5_p_ext-1.00e-02_d-14_testing_frequency-weekly_interactions-0_0.pkl
- lolli_testing/Text_files/SEIR_ensemble/I_cummulative_pop_R0-7.5_p_ext-1.00e-03_d-7_testing_frequency-weekly.pkl
- __MACOSX/lolli_testing/Text_files/SEIR_ensemble/._I_cummulative_pop_R0-7.5_p_ext-1.00e-03_d-7_testing_frequency-weekly.pkl
- lolli_testing/Text_files/SEIR_ensemble/S_cummulative_pop_R0-4.5_p_ext-1.00e-03_d-0_testing_frequency-semiweekly2_interactions-1.pkl
[truncated: 7,496 more entries]
