# Supplementary material for: Effective high-throughput RT-qPCR screening for SARS-CoV-2 infections in children
Source: Nat Commun. 2022 Jun 25;13:3640. doi: 10.1038/s41467-022-30664-2 (PMC9233713; doi:10.1038/s41467-022-30664-2)
Supplement: Supplementary file 10 — Supplementary Data 7 [file 41467_2022_30664_MOESM10_ESM.zip › lolli_testing/Text_files/data/data_simulations_March.xlsx]

## Sheet: Sheet1
	0																								14
	0.0001				0.001				0.0001				0.001				0.0001				0.001				0.0001				0.001				0.0001				0.001				0.0001				0.001
	7.5				7.5				4.5				4.5				2.5				2.5				7.5				7.5				4.5				4.5				2.5				2.5
	never	weekly2	semiweekly2	triweekly	never	weekly2	semiweekly2	triweekly	never	weekly2	semiweekly2	triweekly	never	weekly2	semiweekly2	triweekly	never	weekly2	semiweekly2	triweekly	never	weekly2	semiweekly2	triweekly	never	weekly2	semiweekly2	triweekly	never	weekly2	semiweekly2	triweekly	never	weekly2	semiweekly2	triweekly	never	weekly2	semiweekly2	triweekly	never	weekly2	semiweekly2	triweekly	never	weekly2	semiweekly2	triweekly
Prevented transmission	0	0.320492	0.520739	0.619608	0	0.431169	0.616311	0.711143	0	0.308294	0.476441	0.544624	0	0.429867	0.580691	0.661328	0	0.231098	0.300999	0.429387	0	0.278023	0.4071	0.504672	0	0.600978	0.736392	0.804264	0	0.663639	0.773162	0.829802	0	0.487968	0.637284	0.693523	0	0.596581	0.711166	0.766835	0	0.360447	0.460697	0.538391	0	0.388759	0.504258	0.589124
