# Supplementary material for: Effective high-throughput RT-qPCR screening for SARS-CoV-2 infections in children
Source: Nat Commun. 2022 Jun 25;13:3640. doi: 10.1038/s41467-022-30664-2 (PMC9233713; doi:10.1038/s41467-022-30664-2)
Supplement: Supplementary file 10 — Supplementary Data 7 [file 41467_2022_30664_MOESM10_ESM.zip › lolli_testing/Codes/lib/functions.py]

import numpy as np
import matplotlib.pyplot as plt
#from Bio import Phylo
from io import StringIO
from matplotlib.lines import Line2D
from datetime import datetime, timedelta
import scipy.special as sc
import seaborn as sns
import pickle
import json
from scipy.optimize import curve_fit

	

#----------------- Models -----------------


#----------------- Functions -----------------

def my_linear_func(x, a, b):

    return a + b*x

def my_quadratic_func(x, a, b, c):

    return np.log(a)+np.log(np.sqrt(-b)) + b*(x-c)**2

def my_plot_layout(ax, yscale = 'linear', xscale = 'linear', ticks_labelsize = 24, xlabel = '', ylabel = '', title = '', x_fontsize=24, y_fontsize = 24, t_fontsize = 24):
    ax.tick_params(labelsize = ticks_labelsize)
    ax.set_yscale(yscale)
    ax.set_xscale(xscale)
    ax.set_xlabel(xlabel, fontsize = x_fontsize)
    ax.set_ylabel(ylabel, fontsize = y_fontsize)
    ax.set_title(title, fontsize = t_fontsize)


#----------------- Plots -----------------


#----------------- Generate files -----------------


#----------------- Plots for ensemble averages -----------------


#----------------------------------------------------------------
