# Supplementary material for: Effective high-throughput RT-qPCR screening for SARS-CoV-2 infections in children
Source: Nat Commun. 2022 Jun 25;13:3640. doi: 10.1038/s41467-022-30664-2 (PMC9233713; doi:10.1038/s41467-022-30664-2)
Supplement: Supplementary file 11 — Supplementary Data 8 [file 41467_2022_30664_MOESM11_ESM.zip]

Archive with 57 entries (39 files):
- Lolli-Test-NRW/.git/
- Lolli-Test-NRW/.git/config
- Lolli-Test-NRW/.git/description
- Lolli-Test-NRW/.git/HEAD
- Lolli-Test-NRW/.git/hooks/
- Lolli-Test-NRW/.git/hooks/applypatch-msg.sample
- Lolli-Test-NRW/.git/hooks/commit-msg.sample
- Lolli-Test-NRW/.git/hooks/fsmonitor-watchman.sample
- Lolli-Test-NRW/.git/hooks/post-update.sample
- Lolli-Test-NRW/.git/hooks/pre-applypatch.sample
- Lolli-Test-NRW/.git/hooks/pre-commit.sample
- Lolli-Test-NRW/.git/hooks/pre-merge-commit.sample
- Lolli-Test-NRW/.git/hooks/prepare-commit-msg.sample
- Lolli-Test-NRW/.git/hooks/pre-push.sample
- Lolli-Test-NRW/.git/hooks/pre-rebase.sample
- Lolli-Test-NRW/.git/hooks/pre-receive.sample
- Lolli-Test-NRW/.git/hooks/push-to-checkout.sample
- Lolli-Test-NRW/.git/hooks/update.sample
- Lolli-Test-NRW/.git/index
- Lolli-Test-NRW/.git/info/
- Lolli-Test-NRW/.git/info/exclude
- Lolli-Test-NRW/.git/logs/
- Lolli-Test-NRW/.git/logs/HEAD
- Lolli-Test-NRW/.git/logs/refs/
- Lolli-Test-NRW/.git/logs/refs/heads/
- Lolli-Test-NRW/.git/logs/refs/heads/main
- Lolli-Test-NRW/.git/logs/refs/remotes/
- Lolli-Test-NRW/.git/logs/refs/remotes/origin/
- Lolli-Test-NRW/.git/logs/refs/remotes/origin/HEAD
- Lolli-Test-NRW/.git/objects/
- Lolli-Test-NRW/.git/objects/info/
- Lolli-Test-NRW/.git/objects/pack/
- Lolli-Test-NRW/.git/objects/pack/pack-3ab75fae58742719a0883ca7bdccaf5db8f498f9.idx
- Lolli-Test-NRW/.git/objects/pack/pack-3ab75fae58742719a0883ca7bdccaf5db8f498f9.pack
- Lolli-Test-NRW/.git/packed-refs
- Lolli-Test-NRW/.git/refs/
- Lolli-Test-NRW/.git/refs/heads/
- Lolli-Test-NRW/.git/refs/heads/main
- Lolli-Test-NRW/.git/refs/remotes/
- Lolli-Test-NRW/.git/refs/remotes/origin/
- Lolli-Test-NRW/.git/refs/remotes/origin/HEAD
- Lolli-Test-NRW/.git/refs/tags/
- Lolli-Test-NRW/demo_data/
- Lolli-Test-NRW/demo_data/df_list_clean_demo.rds
- Lolli-Test-NRW/demo_data/districtPerSchool_demo.rds
- Lolli-Test-NRW/demo_data/inzidenz_nrw.rds
- Lolli-Test-NRW/demo_data/pool_infos_demo.rds
- Lolli-Test-NRW/demo_data/poolAufloesung_demo.rds
- Lolli-Test-NRW/demo_data/Soll_daten_demo.rds
- Lolli-Test-NRW/demo_data/SSIperSchool_demo.rds
- Lolli-Test-NRW/README.txt
- Lolli-Test-NRW/scripts/
- Lolli-Test-NRW/scripts/classSize.R
- Lolli-Test-NRW/scripts/compute_number_children_adjusted.R
- Lolli-Test-NRW/scripts/compute_number_pools.R
- Lolli-Test-NRW/scripts/poolResolution.R
- Lolli-Test-NRW/scripts/SARS-CoV-2_infection_dynamics_in_schools.R
